# Supplementary material for: PIGN-Related Disease in Two Lithuanian Families: A Report of Two Novel Pathogenic Variants, Molecular and Clinical Characterisation
Source: Medicina (Kaunas). 2022 Oct 26;58(11):1526. doi: 10.3390/medicina58111526 (PMC9693321; doi:10.3390/medicina58111526)
Supplement: Supplementary file 1 [file medicina-58-01526-s001.zip]

Archive with 5 entries (5 files):
- Supplementary figure 1.pdf
- Supplementary figure 2.pdf
- Supplementary table 1_Clinical features.xlsx
- Supplementary table 2_Targeted NKS gene list.pdf
- Supplementary table 3.pdf
