# Supplementary material for: PIGN-Related Disease in Two Lithuanian Families: A Report of Two Novel Pathogenic Variants, Molecular and Clinical Characterisation
Source: Medicina (Kaunas). 2022 Oct 26;58(11):1526. doi: 10.3390/medicina58111526 (PMC9693321; doi:10.3390/medicina58111526)
Supplement: Supplementary file 1 [file medicina-58-01526-s001.zip › Supplementary table 1_Clinical features.xlsx]

## Sheet: Clinical features
Individuals		Genetic cause	Amino acid change	Variant type	Age	Birth weight (g)	Sex	Facial anomalies	Cardiovascular anomalies	Respiratory defects	Diaphragmatic defects	Defects of gastrointestinal system	Defects of genitourinary system	Limb anomalies	Polyhydramnios	ID and/or DD	Hypotonia	Seizures	Tremor	Nystagmus
Our study	F1.II-2	c.[1942G>T]; [1247_1251del]	p.[Glu648Ter]; [Glu416GlyfsTer22]	1. Nonsense; 2. Frameshift	33 gest.weeks	NA	M	+	+	+	+	+	-	+	+	NA	NA	NA	NA	NA
	F1.II-4				35 gest.weeks	3300	F	+	+	+	+	-	+	+	+	NA	NA	NA	NA	NA
	F2.II-2	c.[932T>G];[1674+1G>C]	p.[Leu311Trp]; [Glu525AspfsTer68]	1. Missense; 2. Splicing	22 months	4007	F	+	-	-	-	-	-	-	-	+	+	+	-	-
Maydan et al. (2011)	I #1	c.[2126G>A];[=]	p.[Arg709Gln];[=]	Missense	29 months	3566	M	+	+	-	-	+	+	+	-	+	+	+	+	+
	I #2 (F3)				14 months	4065	M	+	+	-	-	+	+	+	-	+	+	-	+	+
	I #3 (F3)				1 month	3850	M	+	+	-	-	+	+	+	-	+	+	+	+	-
	I #4				5 months	3410	F	+	+	-	-	+	-	-	+	+	+	+	+	+
	I #5 (F4)				3 months	4250	F	+	-	-	-	-	-	-	+	+	+	+	+	+
	I #6 (F4)				17 months	4300	F	+	+	-	-	-	-	+	+	+	+	+	-	+
	I #7				39 months	4800	M	+	-	-	-	-	-	+	-	+	+	+	-	+
Ohba et al. (2014)	I #8 (F5)	c.[808C>T];[963G>A]	c.808C>T led to p.Ser270Pro; 963G>A led to two mutant transcripts p.Ala322Valfs*24 and p.Glu308Glyfs*2	1. Missense; 2. Splicing	9 years	3390	F	+	-	-	-	+	+	+	-	+	+	+	+	+
	I #9 (F5)				2 years	3252	M	+	-	-	-	-	-	+	-	+	+	+	+	+
Brady et al. (2014)	I #10	c.[1574+1G>A];[=]	p.[Lys479Ilefs*31];[=]	Splicing	16 gest. weeks	NA	M	+	+	-	+	+	+	+	-	NA	NA	NA	NA	NA
Couser et al. (2015)	I #11	c.[406T>G];[2576G>C]	p.[Trp136Gly];[Ser859Thr]	1. Missense; 2 Missense	2 years	4271	M	+	+	-	-	+	+	+	-	+	+	+	-	-
Fleming et a(2016)	I #12 (F6)	c.[2340T>A];[1434+5G>A]	p.[Tyr780Ter];[?]	1. Nonsense; 2. Splicing	30 months	3350	F	+	-	-	-	+	-	+	-	+	+	+	-	+
	I #13 (F6)				18 months	3147	F	+	-	-	-	+	-	-	-	+	+	+	-	+
	I #14	c.[709G>A]; [c.2411_2412delTAinsAG]	p.[Gly273Arg];[Ile804Lys]	1. Missense; 2. Missense	14 years	2756	F	-	-	-	-	-	-	+	-	+	+	+	-	-
	I #15	c.[222_549del]; [548_549+6del]	p.[Asn75Thrfs*16];[Leu183fs]	1. Frameshift; 2. Intragenic deletion	4 months	4008	F	+	-	-	-	+	-	+	-	+	+	+	-	+
Khayat et al. (2016)	I #16	c.[755A>T];[=]	p.[Asp252Val];[=]	Missense	5 years	3300	F	+	+	-	-	-	-	+	-	+	+	+	-	+
Nakagawa et al. (2016)	I #17	c.808T>C; g.214_1620del	p.[Ser270Pro];[0]	Missense	6 years	2880	M	+	-	NA	NA	-	-	-	-	+	+	-	-	+
Pronicka et al. (2016)	I #18	c.[932T>G];[790G>A]	p.[Leu311Trp];[Gly264Arg]	1.Missense; 2. Missense	11 years	NA	F	NA	NA	NA	NA	NA	NA	NA	NA	NA	+	NA	NA	NA
Jazela-Stanek et al. (2016)	I #19	c.[790G>A];[932T>G]	p.[Gly264Arg];[Leu311Trp]	1.Missense; 2. Missense	2 months	4300	F	-	-	NA	NA	+	-	-	-	+	+	+	+	+
McInerney et al. (2016)	I #20 (F7)	c.[1966C>T]; [c.1674+1G>C]	p.[Gln656Ter]; [Glu525AspfsTer68]	1. Nonsense; 2. Splicing	17 gest. weeks	NA	F	+	+	+	+	+	+	-	-	NA	NA	NA	NA	NA
	I #21 (F7)				13 gest. weeks	NA	M	+	-	+	+	-	+	-	-	NA	NA	NA	NA	NA
	I #22	c.[694A>T];[=]	p.[Lys232Ter];[=]	Nonsense	16 gest. weeks	NA	F	+	+	+	+	+	+	+	-	NA	NA	NA	NA	NA
Paganameta et al. (2017)	I #23	c.[932T>G];[694A>T]	p.[Leu311Trp];[Lys232Ter]	1.Missense; 2. Nonsense	14 years	NA	F	+	-	NA	NA	-	-	-	-	+	-	+	-	-
Thiffault et al. (2017)	I #24	c.[181G>T];[284G>A]	p.[Glu61Ter];[Arg95Gln]	1. Nonsense; 2.Missense	22 months	3460	M	+	-	-	-	+	-	+	-	+	+	+	-	-
Xu et al. (2017)	I #25	c.[963G>A];[2773A>T]	p.[?];[Lys925Ter]	1. Splicing; 2. Nonsense	4 months	NA	M	NA	NA	NA	NA	NA	NA	NA	NA	+	+	+	NA	NA
Alessandri et al. (2018)	I #26 (F8)	c.[222_549del];[=]	p.[Asn75Thrfs*16];[=]	Intragenic deletion	8 days	1230	M	+	+	-	-	-	+	+	+	NA	NA	NA	NA	NA
	I #27 (F8)				2 days	1420	F	+	-	-	+	-	-	+	+	NA	NA	NA	NA	NA
	I #28				36 gest. weeks	2260	F	+	+	-	-	-	+	+	+	NA	NA	NA	NA	NA
	I #29				33 gest. weeks	2130	F	+	+	-	-	-	-	+	+	NA	NA	NA	NA	NA
	I #30 (F9)	c.[421dup];[=]	p.[Ile141Asnfs*10];[=]	Frameshift	36 gest. Weeks	2530	F	+	-	-	+	-	-	+	+	NA	NA	NA	NA	NA
	I #31 (F9)				29 gest. weeks	1175	M	+	+	-	+	-	+	+	+	NA	NA	NA	NA	NA
Jiao et al. (2020)	I #32	c.[2122C>T];[2557A>C]	p.[Gln708Ter];[Thr853Pro]	1. Nonsense; 2.Missense	2 years	NA	M	NA	NA	NA	NA	NA	NA	NA	NA	+	NA	+	NA	NA
	I #33	c.[2759_2760del]; [1172+1G>A]	p.[Leu919Glnfs*13];[?]	1. Frameshift; 2. Splicing	4 years 9 months	NA	M	+	NA	NA	NA	NA	NA	NA	NA	+	+	+	NA	NA
	I #34	c.[1109A>C];[694A>T]	p.[Gln370Pro];[Lys232Ter]	1.Missense; 2. Nonsense	3,5 years	NA	M	+	NA	NA	NA	NA	NA	NA	NA	+	+	+	NA	NA
	I #35	c.963G>A; c.1694G>A; c.2663T>C	p.?; p.Arg565His; p.Ile888Thr	1.Missense; 2. Missense; 3. Splicing	32 months	NA	F	+	NA	NA	NA	NA	NA	NA	NA	+	+	+	NA	NA
	I #36	c.[343G>C];[1694G>T]	p.[Gly115Arg];[Arg565Leu]	1.Missense; 2. Missense	19 months	NA	M	+	NA	NA	NA	NA	NA	NA	NA	+	+	+	NA	NA
	I #37	c.[505C>T];[769T>G]	p.[Gln169Ter];[Phe257Val]	1. Nonsense; 2.Missense	2 years	NA	M	+	NA	NA	NA	NA	NA	NA	NA	+	-	+	NA	NA
	I #38	c.[895C>T];[629T>C]	p.[Gln299Ter];[Leu210Ser]	1. Nonsense; 2.Missense	29 months	NA	F	+	NA	NA	NA	NA	NA	NA	NA	+	+	+	NA	NA
Xiao et al. (2020)	I #39	c.[2427-2A>G];[963G>A]	p.[?];[?]	1. Splicing; 2. Splicing	21 gest. weeks	NA	NA	NA	+	NA	NA	NA	NA	NA	NA	NA	NA	NA	NA	NA
Xue et al. (2020)	I #40	c.[963G>A];[1859+1G>A]	p.[?];[?]	1. Splicing; 2. Splicing	Pregnancy terminated	NA	NA	NA	NA	NA	NA	NA	NA	NA	NA	NA	NA	NA	NA	NA
De Giorgis et al. (2021)	I #41	c.[1434+5G>A];[=] c.[395A>G];[=]	p.[?];[=] p.[Tyr132Cys];[=]	Splicing	9 years	3450	F	+	+	NA	-	+	-	NA	NA	+	+	+	+	+
	I #42 (F10)	c.[1251+1G>T];[2399G>A]	p.[?];[Gly800Glu]	1. Splicing; 2.Missense	10 years	3171	F	+	+	NA	-	+	-	NA	NA	+	+	+	+	+
	I #43 (F10)				6 years	3290	F	+	+	NA	-	+	+	NA	NA	+	+	+	+	+
Liu et al. (2021)	I #44	c.[2332delC];[761A>T]	p.[Gln777Serfs*16]; [Lys254Ile]	1. Frameshift; 2. Missense	NA	NA	M	NA	NA	NA	NA	NA	NA	NA	NA	+	+	+	NA	NA
Sun et al. (2021)	I #45 (F11)	c.[963G>A];[=]	p.[?];[?]	Splicing	13 gest.weeks	40	M	+	NA	NA	NA	NA	NA	NA	NA	NA	NA	NA	NA	NA
	I #46 (F11)				14 gest.weeks	38	F	+	NA	NA	NA	NA	NA	NA	NA	NA	NA	NA	NA	NA
Bayat et al. (2022)	I #47	c.[932T>G];[606G>T]	p.[Leu311Trp];[Glu202Asp]	1. Missense; 2. Missense	15 years	NA	M	NA	NA	NA	NA	NA	NA	NA	NA	+	-	+	NA	NA
	I #48	c.[932T>G];[2284-1G>C]	p.[Leu311Trp];[?]	1.Missense; 2. Splicing	9 years	NA	F	NA	NA	NA	NA	NA	NA	NA	NA	+	+	+	NA	NA
	I #49	c.[2091_2093delTGT];[2284-1G>C]	p.[Val698del];[?]	1. Small deletion; 2 Splicing	4,5 years	NA	M	NA	NA	NA	NA	NA	NA	NA	NA	+	+	+	NA	NA
	I #50	c.[1790delT];[996T>G]	p.[Phe597Serfr*11]; [Ile332Met]	1. Frameshift; 2. Missense	15 years	NA	M	NA	NA	NA	NA	NA	NA	NA	NA	+	+	+	NA	NA
	I #51	c.[1434+5G>A];[=]	p.[?];[=]	Splicing	15 years	NA	F	NA	NA	NA	NA	NA	NA	NA	NA	+	+	+	NA	NA
	I #52	c.[2329C>T];[2237T>G]	p.[Arg777Ter];[Ile746Arg]	1. Nonsense; 2. Missense	13 years	NA	M	NA	NA	NA	NA	NA	NA	NA	NA	+	-	+	NA	NA
	I #53	c.[1840A>T];[1434+5G>A]	p.[Lys614Ter];[?]	1. Nonsense; 2. Splicing	11 years	NA	M	NA	NA	NA	NA	NA	NA	NA	NA	+	+	+	NA	NA
	I #54	c.[562C>T];[787C>A]	p.[His188Tyr];[His263Asn]	1. Missense; 2. Missense	20 years	NA	F	NA	NA	NA	NA	NA	NA	NA	NA	+	+	+	NA	NA
	I #55	c.[283C>T];[548_549+6delAGGTTTGT]	p.[Arg95Trp];[?]	1.Missense; 2. Splicing	3 years	NA	F	NA	NA	NA	NA	NA	NA	NA	NA	+	+	+	NA	NA
	I #56	c.[654T>G];[2126G>A]	p.[His218Gln];[Arg709Gln]	1. Missense; 2. Missense	14 months	NA	F	NA	NA	NA	NA	NA	NA	NA	NA	+	+	+	NA	NA
	I #57	c.[1434+1delGGinsAA];[=]	p.[?];[=]	Splicing	7 months	NA	M	NA	NA	NA	NA	NA	NA	NA	NA	+	+	+	NA	NA
	I #58	c.[2354G>A];[746A>G]	p.[Arg785His];[Tyr249Cys]	1. Missense; 2. Missense	3 years	NA	F	NA	NA	NA	NA	NA	NA	NA	NA	+	+	+	NA	NA
	I #59	c.[694A>T];[2399G>A]	p.[Lys232Ter];[Gly800Glu]	1. Nonsense; 2. Missense	15 years	NA	M	NA	NA	NA	NA	NA	NA	NA	NA	+	+	+	NA	NA
	I #60	c.[932T>G];[403A>C]	p.[Leu311Trp];[Ser135Arg]	1. Missense; 2. Missense	12 years	NA	F	NA	NA	NA	NA	NA	NA	NA	NA	+	+	+	NA	NA
	I #61	c.[1660G>A];[1434+5G>A]	p.[Gly554Arg];[?]	1. Missense; 2. Splicing	14 years	NA	F	NA	NA	NA	NA	NA	NA	NA	NA	+	+	+	NA	NA
	I #62	c.[218T>G];[1759C>T]	p.[Ile73Ser];[Arg587Ter]	1. Missense; 2. Nonsense	20 years	NA	F	NA	NA	NA	NA	NA	NA	NA	NA	+	+	+	NA	NA
	I #63	c.[1735C>T];[94_94delA]	p.[Pro579Ser];[Met32Ter]	1. Missense; 2. Nonsense	5 years	NA	M	NA	NA	NA	NA	NA	NA	NA	NA	+	NA	+	NA	NA
	I #64	c.[932T>G];[c.443G>T]	p.[Leu311Trp];[Gly148Val]	1. Missense; 2. Missense	11 years	NA	F	NA	NA	NA	NA	NA	NA	NA	NA	+	+	+	NA	NA
	I #65	c.[932T>G];[2679C>G]	p.[Leu311Trp];[Ser893Arg]	1. Missense; 2. Missense	2,5 years	NA	M	NA	NA	NA	NA	NA	NA	NA	NA	+	+	+	NA	NA
	I #66	c.[932T>G];[2679C>G]	p.[Leu311Trp];[Ser893Arg]	1. Missense; 2. Missense	9 years	NA	M	NA	NA	NA	NA	NA	NA	NA	NA	+	-	+	NA	NA
	I #67	c.[932T>G];[1837C>T]	p.[Leu311Trp];[Arg613Ter]	1. Missense; 2. Nonsense	21 years	NA	M	NA	NA	NA	NA	NA	NA	NA	NA	+	+	+	NA	NA
	I #68	c.[932T>G];[2062A>C]	p.[Leu311Trp];[Ser688Arg]	1. Missense; 2. Missense	3 years	NA	F	NA	NA	NA	NA	NA	NA	NA	NA	+	+	+	NA	NA
	I #69	c.[2237T>G];[548_549+6delAGGTTTGT]	p.[Ile746Arg];[?]	1. Missense; 2. Splicing	5 years	NA	F	NA	NA	NA	NA	NA	NA	NA	NA	+	+	+	NA	NA
	I #70	c.[932T>G][;[1674+1G>C]	p.[Leu311Trp];[?]	1. Missense; 2. Splicing	6,5 years	NA	F	NA	NA	NA	NA	NA	NA	NA	NA	+	+	+	NA	NA
	I #71	c.[661_662instATTC];[1023+3A>G]	p.[Arg221Hisfs*13];[?]	1. Frameshift; 2. Splicing	19 years	NA	M	NA	NA	NA	NA	NA	NA	NA	NA	+	+	+	NA	NA
	I #72	c.[932T>G];[443G>T]	p.[Leu311Trp];[Gly148Val]	1. Missense; 2. Missense	3 years	NA	F	NA	NA	NA	NA	NA	NA	NA	NA	+	+	+	NA	NA
Tisserat et al. (2022)	I #73 (F12)	c.[222_549del];[=]	p.[Asn75Thrfs*16];[=]	Intragenic deletion	8 days	NA	M	+	+	NA	NA	NA	NA	+	NA	NA	NA	NA	NA	NA
	I #74 (F12)				1 day	NA	F	NA	NA	NA	+	NA	NA	+	NA	NA	NA	NA	NA	NA
Tian et al. (2022)	I #75	c.[163C>T];[283C>T]	p.[Arg55Ter];[Arg95Trp]	1. Nonsense; 2. Missense	6 years	3500	F	-	-	-	-	-	-	-	-	+	-	+	-	-
Hou et al. (2022)	I #76	c.[2557A>C];[980del]	p.[Thr853Pro];[?]	1. Missense; 2. Deletion	16 years	NA	F	-	-	-	-	-	-	-	NA	+	+	+	NA	+
MCAHS1 (#614080)		Homozygous or compound heterozygous variants in PIGN, autosomal recessive inheritance	Various	Various	Onset at birth or in utero	Increased birth weight	M/F	Coarse facies; Cleft palate; Bitemporal narrowing; Frontal bossing; Long philtrum; Micrognathia; Macrocephaly; Prominent sutures; Overfolded helices; Large, fleshy, low-set, posteriorly rotated, cupped ears; Wandering eyes; Epicanthal folds; Hypertelorism; Depressed nasal bridge; Small nose; Upturned nares; Thin lips; Open mouth; High-arched palate;	Persistent foramen ovale; Atrial septal defect; Patent ductus arteriosus	Lung hypoplasia	Diaphragmatic hernia	Gastroesophageal reflux; Anal stenosis; Imperforate anus	Hydronephrosis; Hydrocele; Dysplastic kidney; Hypoplasia of the ureter; Redundant ureter; Vesicoureteral reflux; Trabecular bladder	Hypoplasia of the distal phalanges of hands and/or feet	+	Delayed psychomotor development; Intellectual disability	+	+	+	+
FS (#229850)		Genetic heterogenity, autosomal recessive inheritance	Various	Various	Onset at birth or in utero	Large for gestational age	M/F	Coarse face; Microretrognathia; Hirsute face; Long philtrum; Abnormal helices; Low-set ears; Poorly formed ears; Cloudy cornea; Microphthalmia; Narrow palpebral fissures; Hypertelorism; Broad nasal bridge; Anteverted nares; Macrostomia; Tented upper lip; Cleft lip; Cleft palate; Short broad neck	Ventricular septal defect; Atrial septal defect	Pulmonary lobation defect; Pulmonary hypoplasia	Diaphragmatic defect, often unilateral and left-sided	Omphalocele; Ectopic pancreatic tissue; Multiple accessory spleens; Intestinal malrotation; Esophageal atresia; Meckel diverticulum; Duodenal atresia; Aganglionosis of colon; Anomalous attachment of gut; Anterior or posterior placement of anus; Imperforate anus	Hypospadias; Bifid or shawl scrotum; Cryptorchidism; Bicornuate uterus; Uterine atresia; Cervical atresia; Uterus and vagina duplex; Hydronephrosis; Renal agenesis; Renal cysts; Ureteral cysts; Duplicate ureter; Atretic ureter	Short terminal phalanges; Hypoplasia of the distal phalanges of hands and feet; Prominent fingertip pads; Camptodactyly; Proximally placed thumb; Small thumbs; Single transverse palmar crease; 'Rocker-bottom' feet	+	Mental retardation in survivors	+	+	+
Abbreviations:
MCAHS1	Multiple Congenital Anomalies-Hypotonia-Seizures Syndrome 1
FS	Fryns syndrome
F	Family (the number in brackets indicates the family members of the same family)
I	Individual
ID	Intellectual disability
DD	Developmental delay
